# Supplementary material for: Responsiveness of respiratory function in Parkinson’s Disease to an integrative exercise programme: A prospective cohort study
Source: PLoS One. 2024 Mar 29;19(3):e0301433. doi: 10.1371/journal.pone.0301433 (PMC10980210; doi:10.1371/journal.pone.0301433)
Supplement: S1 Data — (XLSX) [file pone.0301433.s002.xlsx]

## Sheet: Parkinsons Stats Resp Measures
Id	Age	Gender	Weight_kg	Height_m	BMI	DiseaseDurationyrs	PreUPDRSTotal	PreUPDRS1	PreUPDRS2	PreUPDRS3	PreUPDRS4	MedStatusPreTest	PreHY	PreHR	PreSaO2	PreRR	PreFEV1	PreFEV1pp	PreFVC	PreFVCpp	PreFEV1FVC	PreFEV1FVCpp	PreMIP	PreMEP	PreSNIP	PrePCF	PrePEF	Pre6MWT	PreVO2max	PostUPDRSTotal	PostUPDRS1	PostUPDRS2	PostUPDRS3	PostUPDRS4	MedStatusPostTest	PostHY	PostHR	PostSaO2	PostRR	PostFEV1	PostFEV1pp	PostFVC	PostFVCpp	PostFEV1FVC	PostFEV1FVCpp	PostMIP	PostMEP	PostSNIP	PostPCF
1	69	2	77	1.69	26.9598	13	35	4	9	18	4	1	2	78	99	18	1.84	72	2.36	78	78	101	33	63	46	250	271	488.53	30.68	34	10	11	6	7	1	1	96	98	20	1.29	55	1.91	68	68	89	64	82	59	300
2	62	2	71	1.69	24.8591	19	42	3	8	27	4	1	2	64	98	20	2.89	114	3.53	118	82	106	45	67	47	308	307	450	31.67	52	8	15	24	5	1	2	52	99	22	2.78	110	3.17	106	88	114	63	87	74	350
3	61	2	55	1.63	20.7008	2	37	11	4	21	1	1	2	87	99	14	2.12	92	2.68	98	79	102	75	81	21	290	328	485	52.47	11	1	0	9	1	1	2	87	99	14	2.11	90	2.58	92	82	106	76	92	88	270
4	64	2	43	1.65	15.7943	5	42	5	7	30	0	1	2	66	99	12	2.62	112	3.36	121	78	101	50	63	56	320	275	430	81.47	54	5	6	43	0	1	2	79	99	14	2.01	87	2.64	96	76	99	19	62	60	210
5	77	1	68	1.61	26.2336	3	29	3	3	23	0	1	2	70	99	20	1.84	84	2.34	80	79	108	99	133	93	370	277	200	0	15	0	0	15	0	1	3	75	99	20	1.73	79	1.75	60	99	135	97	130	101	275
6	70	1	74	1.71	25.3069	7	36	6	11	19	0	1	2	81	99	16	2.77	96	3.57	95	105	105	32	121	29	270	270	423.5	25.91	33	6	6	21	0	1	2	70	99	16	2.47	86	2.86	77	97	114	33	120	28	240
7	67	2	70	1.66	25.4028	4	33	12	2	8	11	1	2	66	99	22	1.87	82	2.31	85	81	106	89	89	79	370	269	495	28.03	13	6	0	0	7	1	1	55	99	18	1.17	75	2.03	75	84	110	70	94	74	350
8	71	1	85	1.77	27.1314	2	48	10	10	20	8	1	1	98	99	18	1.48	48	1.94	48	76	102	34	46	25	200	221	433.35	27.06	47	6	11	26	4	1	2	94	99	20	1.45	47	1.45	36	100	134	36	55	26	200
9	66	1	70	1.79	21.847	7	24	1	2	21	0	1	1	66	98	17	2.33	71	2.75	65	85	113	12	41	28	100	226	494.9	35.7	30	2	3	25	0	1	1	64	99	18	2.72	83	3.39	80	80	106	15	57	31	180
10	55	1	83	1.82	25.0574	3	35	9	8	18	0	1	1	72	99	18	3.12	82	3.23	68	97	125	42	29	52	170	343	286.11	25.78	59	7	13	39	0	1	2	62	99	24	3.24	87	4.48	95	72	93	44	72	26	420
11	52	1	68	1.82	20.5289	8	44	8	4	29	3	1	1	58	99	16	3.76	98	4.06	85	92	118	59	96	92	450	400	460	34.33	28	9	4	13	2	1	2	62	99	10	4.03	105	4.82	101	84	108	82	134	32	490
12	67	2	90	1.66	32.6608	2	53	7	5	38	3	1	2	84	99	16	2.27	99	5.08	187	45	59	15	49	29	100	221	360	22.53	39	5	6	25	3	1	2	81	99	16	2.72	119	3.09	114	88	115	22	60	33	120
13	66	2	68	1.63	25.5937	9	46	8	5	28	5	1	1	84	98	16	2.39	109	2.4	92	99	129	23	48	55	300	343	491	37	21	5	3	12	1	1	1	87	98	16	2.41	110	2.58	99	93	121	53	93
14	54	1	93.5	1.86	27.0262	2	43	7	9	27	0	1	1	83	99	16	3.33	85	4.38	89	76	98	67	102	33	400	477	593.77	27.13	25	3	6	16	0	1	1	79	99	18	2.19	56	2.21	45	99	128	51	82	34	200
15	72	1	64	1.74	21.1389	6	64	11	8	42	3	1	2	73	99	10	3.52	121	4.36	114	81	109	47	92	31	540	506	565.78	33.83	32	5	6	21	0	1	2	63	98	14	3.4	117	4.07	107	83	112	51	135	59	320
16	71	1	82	1.73	27.3982	15	65	5	24	29	7	1	2	89	98	18	3.05	106	3.8	101	80	107	70	109		390	460	450	32.34	86	10	26	43	7	1	2	87	98	18	2.8	99	3.28	99	87	117	52	92	10	210
17	69	1	60	1.78	18.937	18	80	11	17	43	9	1	3	77	99	20	1.65	52	1.65	40	100	134	20	49	25	100	176	442.2	30.58	73	13	19	32	9	1	2	80	99	26	2.4	70	3.24	79	74	99	23	44	33	200
18	65	2	66	1.55	27.4714	1	47	21	12	14	0	1	1	80	98	18	2.16	114	2.45	107	88	115	64	57	68	275	347	303.5	0	47	12	7	28	0	1	1	68	99	20	2.27	120	2.67	117	85	111	90	109	78	260
19	70	1	87	1.79	27.1527	9	115	21	28	61	5	1	3	64	99	20	1.25	39	3.45	83	36	48	18	52	12	200		309.11	23.21	96	15	22	53	6	1	2	55	99	18	1.99	63	2.89	70	69	92	20	56	21	220
20	65	1	77	1.78	24.3025	3	32	10	6	16	0	1	1	64	98	18	2.66	81	2.69	64	99	131	14	64	12	225	471	512.18	25.17	46	8	7	28	3	1	2	68	99	18	2.55	78	2.56	61	99	131	37	73	26	250
21	68	2	51	1.56	20.9566	1	25	5	7	13	0	1	1	74	99	16	2.23	120	2.72	121	82	108	30	43	32	200	266	273.5	27.13	23	2	3	18	0	1	1	94	98	16	2.07	111	2.89	128	71	93	41	72	42	360
22	78	1	81	1.68	28.699	7	23	2	4	17	0	1	1	66	99	16	2.69	109	3.45	104	78	107	29	74	30	350	286	435.8	32.73	23	2	7	14	0	1	1	62	99	18	2.82	114	3.02	91	93	127	38	71	32	275
23	48	1	88	1.82	26.5668	1	2	0	0	2	0	1	0	85	99	18	3.8	96	4.12	84	92	117	41	89	45	250	518	680	25.88	4	2	2	0	0	1	0	84	99	20	1.64	42	1.64	34	100	127	56	70	57	250
[truncated: 26 more columns]
